# Supplementary material for: Vibrio harveyi Infection Significantly Alters Amino Acid and Carbohydrate Metabolism in Whiteleg Shrimp, Litopenaeus vannamei
Source: Metabolites. 2020 Jun 25;10(6):265. doi: 10.3390/metabo10060265 (PMC7344672; doi:10.3390/metabo10060265)
Supplement: Supplementary file 1 [file metabolites-10-00265-s001.zip]

Archive with 17 entries (14 files):
- metabolites-823594-supplementary_v.1/
- metabolites-823594-supplementary_v.1/.DS_Store
- __MACOSX/
- __MACOSX/metabolites-823594-supplementary_v.1/
- __MACOSX/metabolites-823594-supplementary_v.1/._.DS_Store
- metabolites-823594-supplementary_v.1/Table S2.pdf
- __MACOSX/metabolites-823594-supplementary_v.1/._Table S2.pdf
- metabolites-823594-supplementary_v.1/Table S1.pdf
- __MACOSX/metabolites-823594-supplementary_v.1/._Table S1.pdf
- metabolites-823594-supplementary_v.1/Figure S1.pdf
- __MACOSX/metabolites-823594-supplementary_v.1/._Figure S1.pdf
- metabolites-823594-supplementary_v.1/Figure S2.pdf
- __MACOSX/metabolites-823594-supplementary_v.1/._Figure S2.pdf
- metabolites-823594-supplementary_v.1/Table S3.xlsx
- __MACOSX/metabolites-823594-supplementary_v.1/._Table S3.xlsx
- metabolites-823594-supplementary_v.1/Figure S3.pdf
- __MACOSX/metabolites-823594-supplementary_v.1/._Figure S3.pdf
