# Supplementary material for: Vibrio harveyi Infection Significantly Alters Amino Acid and Carbohydrate Metabolism in Whiteleg Shrimp, Litopenaeus vannamei
Source: Metabolites. 2020 Jun 25;10(6):265. doi: 10.3390/metabo10060265 (PMC7344672; doi:10.3390/metabo10060265)
Supplement: Supplementary file 1 [file metabolites-10-00265-s001.zip › metabolites-823594-supplementary_v.1/Table S3.xlsx]

## Sheet: (a) gill
	Supplementary Table 3
Table S3. The relative concentration (%) of metabolites and Log2(FC) value in the gill (a), hepatopancreas (b) and hemolymph (c) of shrimp after Vibrio harveyi infection. Significantly increased or decreased metabolites are colored as pink and blue, respectively. Data with an asterisk (*) indicates of p < 0.05.
	Metabolites	Control	3hpi		9hpi		24hpi		72hpi		144hpi
		Relative concentration (%)	Relative concentration (%)	Log2 FC	Relative concentration (%)	Log2 FC	Relative concentration (%)	Log2 FC	Relative concentration (%)	Log2 FC	Relative concentration (%)	Log2 FC
	Acetate	2.972 ± 1.089	2.232 ± 0.620	-0.413122	1.644 ± 1.012	-0.854313	1.579 ± 0.785	-0.912867	1.16 ± 0.548	-1.35732	0.571 ± 0.023*	-2.38074
	Alanine	2.669 ± 0.993	3.505 ± 0.220	0.3935	5.51 ± 1.590	1.04603	2.951 ± 0.396	0.145337	2.225 ± 0.554	-0.262386	3.48 ± 2.078	0.38316
	Arginine	0.768 ± 0.101	0.817 ± 0.114	0.0896914	1.467 ± 0.181*	0.933778	0.771 ± 0.125	0.00574919	0.888 ± 0.153	0.209292	0.891 ± 0.088	0.214558
	Betaine	30.989 ± 2.959	36.044 ± 1.319	0.218017	24.918 ± 12.106	-0.314562	34.223 ± 3.324	0.1432	33.545 ± 2.882	0.114347	30.262 ± 5.943	-0.0342649
	Carnitine	0.401 ± 0.012	0.27 ± 0.074*	-0.568246	0.253 ± 0.096	-0.665579	0.502 ± 0.234	0.324798	0.772 ± 0.152*	0.944781	0.441 ± 0.152	0.137406
	Choline	0.931 ± 0.191	1.232 ± 0.130	0.405193	1.136 ± 0.659	0.28756	0.996 ± 0.334	0.0983437	0.951 ± 0.195	0.031749	0.997 ± 0.291	0.0995713
	Dimethylamine	0.031 ± 0.009	0.026 ± 0.004	-0.272613	0.036 ± 0.015	0.223	0.036 ± 0.006	0.211193	0.037 ± 0.005	0.257017	0.031 ± 0.009	0.00491877
	Ethylmalonate	0.241 ± 0.102	0.268 ± 0.142	0.149387	0.242 ± 0.027	0.00483313	0.211 ± 0.081	-0.194937	0.214 ± 0.075	-0.170276	0.184 ± 0.024	-0.388646
	Glucose	11.961 ± 3.010	7.558 ± 2.986	-0.662157	7.914 ± 5.750	-0.595881	7.928 ± 3.865	-0.593199	7.551 ± 2.979	-0.663485	4.622 ± 1.197*	-1.37176
	Glutamate	3.059 ± 0.843	3.495 ± 0.472	0.192637	4.839 ± 0.397*	0.661802	3.847 ± 0.669	0.330915	3.649 ± 0.706	0.254553	4.03 ± 0.453	0.398071
	Glutarate	0.1 ± 0.031	0.102 ± 0.021	0.0349468	0.126 ± 0.036	0.339684	0.102 ± 0.006	0.0312854	0.121 ± 0.019	0.281965	0.127 ± 0.052	0.354415
	Glutathione	0.21 ± 0.1	0.185 ± 0.039	-0.180456	0.214 ± 0.099	0.0292664	0.218 ± 0.036	0.057959	0.201 ± 0.061	-0.059707	0.222 ± 0.032	0.0808967
	Glycerol	1.427 ± 0.424	1.351 ± 0.070	-0.0787029	1.182 ± 0.512	-0.272023	1.2 ± 0.093	-0.249397	1.039 ± 0.178	-0.458221	0.926 ± 0.301	-0.623613
	Glycine	3.28 ± 0.863	3.075 ± 0.929	-0.0927015	15.514 ± 21.334	2.242	3.114 ± 0.124	-0.0745918	2.883 ± 0.568	-0.185856	10.264 ± 9.762	1.64605
	Histidine	0.09 ± 0.019	0.16 ± 0.043	0.827507	0.185 ± 0.061	1.04043	0.158 ± 0.051	0.811042	0.133 ± 0.021	0.561011	0.186 ± 0.061	1.05048
	Isoleucine	0.931 ± 0.243	0.803 ± 0.031	-0.213489	1.027 ± 0.329	0.141272	1.07 ± 0.294	0.200947	0.756 ± 0.065	-0.30051	1.04 ± 0.081	0.159863
	Lactate	1.309 ± 0.116	0.942 ± 0.315	-0.474233	0.751 ± 0.125*	-0.801085	1.097 ± 0.476	-0.254239	0.882 ± 0.190*	-0.570041	0.753 ± 0.070*	-0.797416
	Leucine	1.315 ± 0.317	1.183 ± 0.065	-0.153428	1.216 ± 0.508	-0.113719	1.613 ± 0.571	0.293983	1.185 ± 0.202	-0.149839	1.61 ± 0.114	0.29149
	Lysine	1.294 ± 0.312	1.23 ± 0.169	-0.0729393	1.41 ± 0.101	0.123386	1.691 ± 0.456	0.386176	1.56 ± 0.135	0.269722	1.949 ± 0.087*	0.590755
	Malonate	1.089 ± 0.113	1.087 ± 0.041	-0.00228215	0.977 ± 0.447	-0.155408	1.251 ± 0.096	0.20082	1.943 ± 1.023	0.836078	1.132 ± 0.226	0.0566367
	Methionine	0.5 ± 0.165	0.387 ± 0.068	-0.370978	0.35 ± 0.122	-0.513738	0.594 ± 0.150	0.247757	0.518 ± 0.124	0.0526373	0.609 ± 0.059	0.284135
	O-Phosphocholine	0.496 ± 0.216	0.605 ± 0.232	0.28822	0.2 ± 0.043	-1.31135	0.591 ± 0.161	0.254737	0.825 ± 0.319	0.735586	0.83 ± 0.219	0.743644
	Ornithine	1.066 ± 0.406	1.153 ± 0.275	0.112413	1.197 ± 0.734	0.166421	1.151 ± 0.660	0.110011	1.29 ± 0.464	0.274593	1.453 ± 0.521	0.445866
	Phenylalanine	0.422 ± 0.073	0.427 ± 0.019	0.0157637	0.464 ± 0.171	0.136109	0.485 ± 0.165	0.198826	0.368 ± 0.053	-0.196747	0.502 ± 0.038	0.250503
	Pyruvate	0.146 ± 0.040	0.131 ± 0.036	-0.156518	0.255 ± 0.172	0.80298	0.166 ± 0.038	0.186227	0.099 ± 0.019	-0.562061	0.181 ± 0.056	0.309854
	Ribose	2.742 ± 0.464	2.458 ± 0.349	-0.157788	2.18 ± 0.254	-0.330748	1.89 ± 0.657	-0.536549	1.721 ± 0.146*	-0.671772	1.47 ± 0.347*	-0.899586
	Sarcosine	0.067 ± 0.014	0.067 ± 0.007	-0.0160849	0.063 ± 0.025	-0.101634	0.101 ± 0.033	0.582785	0.108 ± 0.012*	0.682199	0.093 ± 0.034	0.471521
	Succinate	0.056 ± 0.016	0.056 ± 0.015	0.00183595	0.091 ± 0.023	0.711369	0.054 ± 0.011	-0.0561273	0.068 ± 0.019	0.295284	0.065 ± 0.015	0.230084
	Taurine	18.939 ± 2.954	19.376 ± 2.146	0.03291	14.291 ± 5.435	-0.406287	19.219 ± 1.556	0.0210988	20.971 ± 2.431	0.147029	20.255 ± 3.720	0.0968993
	Threonine	1.211 ± 0.146	1.34 ± 0.093	0.145191	1.487 ± 0.272	0.295857	1.639 ± 0.295	0.43571	1.249 ± 0.059	0.0435688	1.655 ± 0.174*	0.449742
	Trimethylamine N-oxide	6.945 ± 1.175	6.406 ± 2.191	-0.116558	6.451 ± 0.853	-0.106479	6.907 ± 1.071	-0.00796812	9.09 ± 0.263*	0.388253	6.803 ± 2.625	-0.0297226
	Tyrosine	0.114 ± 0.018	0.092 ± 0.015	-0.318277	0.109 ± 0.029	-0.0751132	0.103 ± 0.031	-0.155106	0.107 ± 0.019	-0.0939859	0.105 ± 0.032	-0.125187
	Uracil	0.204 ± 0.05	0.297 ± 0.080	0.540698	0.216 ± 0.043	0.0824494	0.225 ± 0.027	0.142587	0.195 ± 0.008	-0.0630705	0.16 ± 0.011	-0.354279
	Uridine	0.09 ± 0.019	0.101 ± 0.002	0.167213	0.1 ± 0.043	0.1487	0.12 ± 0.022	0.410175	0.093 ± 0.010	0.0443925	0.109 ± 0.035	0.280004
	Valine	1.936 ± 0.341	1.538 ± 0.106	-0.33181	1.987 ± 0.506	0.0372216	2.198 ± 0.500	0.182975	1.6 ± 0.084	-0.27458	1.991 ± 0.171	0.0401207

## Sheet: (b) hepatopancreas
	Metabolites	control	3hpi		9hpi		24hpi		72hpi		144hpi
		Relative concentration (%)	Relative concentration (%)	Log2 FC	Relative concentration (%)	Log2 FC	Relative concentration (%)	Log2 FC	Relative concentration (%)	Log2 FC	Relative concentration (%)	Log2 FC
	Alanine	8.495 ± 0.494	8.144 ± 1.146	-0.0607606	8.312 ± 0.852	-0.0313159	6.645 ± 0.628*	-0.354189	6.674 ± 1.011	-0.348	7.513 ± 0.602	-0.177226
	Asparagine	2.223 ± 0.061	2.108 ± 0.343	-0.0768556	2.503 ± 0.276	0.171018	1.896 ± 0.510	-0.229581	2.066 ± 0.362	-0.105434	1.849 ± 0.193*	-0.265661
	Aspartate	2.49 ± 0.078	2.456 ± 0.480	-0.0194659	3.172 ± 0.794	0.349227	2.576 ± 0.467	0.0492784	2.295 ± 0.334	-0.117345	1.511 ± 0.15*	-0.720565
	Betaine	19.133 ± 2.757	21.29 ± 3.428	0.154078	17.659 ± 2.249	-0.115662	21.669 ± 4.096	0.179549	18.399 ± 3.8	-0.0564276	18.347 ± 1.830	-0.060513
	Carnitine	0.331 ± 0.024	0.34 ± 0.136	0.0397562	0.265 ± 0.126	-0.318689	0.423 ± 0.054	0.352035	0.523 ± 0.081*	0.659462	0.78 ± 0.297	1.23696
	Choline	0.138 ± 0.006	0.1 ± 0.009*	-0.465315	0.104 ± 0.018*	-0.410692	0.098 ± 0.015*	-0.502407	0.128 ± 0.035	-0.11192	0.113 ± 0.052	-0.28623
	Fumarate	0.032 ± 0.009	0.043 ± 0.012	0.416823	0.038 ± 0.003	0.249031	0.042 ± 0.028	0.391154	0.035 ± 0.007	0.141688	0.041 ± 0.02	0.338104
	Glucose	3.505 ± 1.691	1.833 ± 0.456	-0.934758	2.247 ± 0.620	-0.641252	1.683 ± 0.647	-1.058	1.322 ± 0.603	-1.40696	1.513 ± 0.423	-1.21147
	Glutamate	4.639 ± 0.348	5.085 ± 0.639	0.132442	5.282 ± 0.553	0.187259	4.256 ± 0.597	-0.124279	4.292 ± 0.821	-0.112041	5.95 ± 0.621*	0.358954
	Glutamine	3.765 ± 0.184	4.178 ± 1.017	0.15004	3.747 ± 0.673	-0.00685022	2.764 ± 0.822	-0.446143	3.177 ± 0.835	-0.245069	2.472 ± 0.517*	-0.607274
	Glycerol	1.39 ± 0.231	0.899 ± 0.147*	-0.62872	0.956 ± 0.148	-0.539436	0.804 ± 0.171*	-0.790141	0.694 ± 0.219	-1.00111	0.711 ± 0.094*	-0.967007
	Glycine	4.202 ± 1.327	4.374 ± 0.486	0.0579668	5.156 ± 0.824	0.295201	3.748 ± 0.294	-0.164697	4.454 ± 0.711	0.0840325	4.479 ± 0.146	0.0920435
	Isoleucine	3.494 ± 0.087	3.478 ± 0.471	-0.00655307	4.007 ± 0.272*	0.197975	3.641 ± 0.191	0.0598251	4.417 ± 0.257*	0.338299	3.409 ± 0.672	-0.0354523
	Lactate	3.726 ± 0.301	3.921 ± 0.714	0.0735793	3.189 ± 1.028	-0.224439	4.106 ± 0.556	0.139887	3.524 ± 0.704	-0.0803471	3.124 ± 0.395	-0.254242
	Leucine	7.298 ± 0.27	7.632 ± 0.199	0.0645324	6.868 ± 0.794	-0.0875968	6.43 ± 1.204	-0.182763	7.172 ± 0.719	-0.0252311	6.947 ± 0.634	-0.0712358
	Lysine	2.366 ± 0.13	2.341 ± 0.360	-0.0152897	2.23 ± 0.066	-0.0855039	2.935 ± 0.254*	0.311021	3.265 ± 0.311*	0.464534	3.32 ± 0.485*	0.488599
	Methionine	1.354 ± 0.059	1.321 ± 0.135	-0.0350985	1.487 ± 0.045*	0.135217	1.445 ± 0.231	0.0935598	1.649 ± 0.010*	0.284651	0.813 ± 0.159*	-0.735683
	O-Phosphocholine	0.345 ± 0.078	0.522 ± 0.210	0.597525	0.64 ± 0.596	0.891734	0.64 ± 0.414	0.892532	0.506 ± 0.409	0.554359	0.282 ± 0.136	-0.287782
	Phenylalanine	2.6 ± 0.124	2.465 ± 0.253	-0.0771018	2.678 ± 0.394	0.0425329	3.238 ± 0.455	0.316363	3.254 ± 0.079*	0.323374	2.578 ± 0.349	-0.012403
	Proline	3.836 ± 0.458	3.248 ± 0.480	-0.240222	3.376 ± 0.320	-0.184464	3.286 ± 0.851	-0.223372	3.969 ± 0.613	0.0488873	3.839 ± 0.896	0.000925981
	Sarcosine	0.224 ± 0.044	0.193 ± 0.021	-0.210971	0.183 ± 0.023	-0.286699	0.276 ± 0.116	0.303919	0.205 ± 0.051	-0.127343	0.219 ± 0.110	-0.0279993
	Serine	4.295 ± 0.036	4.052 ± 0.546	-0.0842202	4.697 ± 0.304	0.129174	4.139 ± 0.537	-0.0532727	4.432 ± 0.554	0.0453619	4.027 ± 0.460	-0.0930276
	Succinate	0.111 ± 0.005	0.16 ± 0.088	0.526483	0.104 ± 0.044	-0.0889199	0.225 ± 0.133	1.02485	0.141 ± 0.048	0.343946	0.218 ± 0.050*	0.975284
	Taurine	7.643 ± 1.041	7.88 ± 0.925	0.0440752	7.844 ± 1.089	0.03748	11.665 ± 3.375	0.610047	10.449 ± 2.473	0.451239	14.696 ± 3.437*	0.943232
	Threonine	5 ± 0.110	4.759 ± 0.273	-0.0712141	4.88 ± 0.217	-0.0349475	4.389 ± 0.641	-0.187816	4.427 ± 0.918	-0.175527	4.143 ± 0.145*	-0.271217
	Trimethylamine	0.049 ± 0.004	0.04 ± 0.010	-0.29882	0.046 ± 0.009	-0.0948855	0.046 ± 0.015	-0.0982177	0.04 ± 0.017	-0.310805	0.032 ± 0.008*	-0.621638
	Tyrosine	1.536 ± 0.078	1.67 ± 0.157	0.120472	1.421 ± 0.269	-0.112113	1.995 ± 0.221	0.37717	2.231 ± 0.197*	0.538208	1.808 ± 0.232	0.235354
	Uracil	0.091 ± 0.021	0.102 ± 0.014	0.155562	0.073 ± 0.006	-0.330822	0.222 ± 0.150	1.28211	0.251 ± 0.1	1.45894	0.254 ± 0.018*	1.47112
	Valine	5.69 ± 0.176	5.367 ± 0.934	-0.0843087	6.834 ± 0.5*	0.264344	4.717 ± 0.966	-0.27068	6.009 ± 1.205	0.0787271	5.014 ± 0.597	-0.18246

## Sheet: (c) hemolymph
	Metabolites	control	3hpi		9hpi		24hpi		72hpi		144hpi
		Relative concentration (%)	Relative concentration (%)	Log2 FC	Relative concentration (%)	Log2 FC	Relative concentration (%)	Log2 FC	Relative concentration (%)	Log2 FC	Relative concentration (%)	Log2 FC
	Acetate	0.224 ± 0.187	0.075 ± 0.023	-1.58396	0.073 ± 0.024	-1.62322	0.071 ± 0.025	-1.66084	0.064 ± 0.011	-1.81271	0.063 ± 0.031	-1.83123
	Alanine	0.518 ± 0.192	0.321 ± 0.064	-0.691326	0.295 ± 0.103	-0.811287	0.273 ± 0.066	-0.922776	0.354 ± 0.005	-0.55018	0.542 ± 0.211	0.0664259
	Betaine	0.541 ± 0.090	0.949 ± 0.415	0.811166	0.18 ± 0.098*	-1.53935	0.358 ± 0.277	-0.596621	0.412 ± 0.151	-0.393494	1.407 ± 0.138*	1.37987
	Choline	0.0567 ± 0.036	0.062 ± 0.032	0.138345	0.056 ± 0.029	-0.0190474	0.052 ± 0.010	-0.131635	0.072 ± 0.011	0.353011	0.123 ± 0.054	1.1114
	Citrate	2.924 ± 1.151	7.194 ± 1.923*	1.29875	6.422 ± 1.345*	1.13505	4.755 ± 0.617	0.701349	3.638 ± 2.670	0.314939	1.144 ± 0.555	-1.35377
	Creatine	0.092 ± 0.017	0.071 ± 0.019	-0.368128	0.07 ± 0.037	-0.401389	0.05 ± 0.016*	-0.88251	0.125 ± 0.098	0.445306	0.093 ± 0.018	0.019673
	Glucose	92.797 ± 1.318	89.567 ± 1.172*	-0.0511029	91.187 ±1.013	-0.0252459	92.176 ± 1.375	-0.00969074	93.174 ± 2.465	0.00584746	94.744 ± 0.916	0.0299554
	Glutamate	0.256 ± 0.044	0.358 ± 0.088	0.484321	0.277 ± 0.102	0.114356	0.335 ± 0.067	0.388427	0.377 ± 0.015*	0.556681	0.416 ± 0.026*	0.699605
	Glycerol	0.187 ± 0.048	0.097 ± 0.032	-0.942041	0.181 ± 0.054	-0.0457193	0.174 ± 0.112	-0.100214	0.216 ± 0.092	0.211059	0.157 ± 0.005	-0.253005
	Glycine	0.557 ± 0.105	0.252 ± 0.117*	-1.14323	0.257 ± 0.119*	-1.11655	0.339 ± 0.159	-0.717819	0.458 ± 0.308	-0.281801	0.599 ± 0.266	0.105623
	Isoleucine	0.052 ± 0.015	0.092 ± 0.02	0.805549	0.075 ± 0.028	0.512992	0.083 ± 0.017	0.668809	0.089 ± 0.022	0.768341	0.089 ± 0.033	0.769481
	Lactate	1.3 ± 0.231	0.696 ± 0.355	-0.902336	0.701 ± 0.230*	-0.890382	1.061 ± 0.637	-0.293516	0.725 ± 0.303	-0.841602	0.269 ± 0.173*	-2.27088
	Leucine	0.059 ± 0.013	0.067 ± 0.022	0.185228	0.067 ± 0.026	0.183507	0.077 ± 0.025	0.385192	0.098 ± 0.019*	0.737189	0.113 ± 0.049	0.943583
	Pyruvate	0.255 ± 0.274	0.075 ± 0.017	-1.7613	0.043 ± 0.018	-2.57954	0.066 ± 0.028	-1.95955	0.057 ± 0.021	-2.17217	0.069 ± 0.032	-1.88897
	Succinate	0.111 ± 0.098	0.039 ± 0.007	-1.50343	0.033 ± 0.016	-1.75937	0.031 ± 0.006	-1.83159	0.036 ± 0.010	-1.62466	0.034 ± 0.007	-1.70713
	Valine	0.07 ± 0.011	0.084 ± 0.018	0.266009	0.077 ± 0.037	0.143678	0.01 ± 0.032	0.518187	0.105 ± 0.024	0.588803	0.136 ± 0.073	0.968201
